# Supplementary material for: Reduction of LPAR1 Expression in Neuroblastoma Promotes Tumor Cell Migration
Source: Cancers (Basel). 2022 Jul 9;14(14):3346. doi: 10.3390/cancers14143346 (PMC9322936; doi:10.3390/cancers14143346)
Supplement: Supplementary file 1 [file cancers-14-03346-s001.zip]

Archive with 3 entries (3 files):
- File S1-Original blots of PCR.rar
- Supplementary Figures.pdf
- supplementary Table S1.xls
